# Supplementary material for: Standard Operating Procedure to Optimize Resazurin-Based Viability Assays
Source: Biosensors (Basel). 2024 Mar 26;14(4):156. doi: 10.3390/bios14040156 (PMC11048620; doi:10.3390/bios14040156)
Supplement: Supplementary file 1 [file biosensors-14-00156-s001.zip]

Archive with 1 entries (1 files):
- biosensors-2903885-supplementary.pdf
